# Supplementary material for: Harnessing Metabolomics to Advance Nutrition-Based Therapeutics for Inflammation: A Systematic Review of Randomized Clinical Trials
Source: Metabolites. 2025 Oct 29;15(11):705. doi: 10.3390/metabo15110705 (PMC12654429; doi:10.3390/metabo15110705)
Supplement: Supplementary file 1 [file metabolites-15-00705-s001.zip]

Archive with 2 entries (2 files):
- Supplementary material_S1.pdf
- Supplementary material_S2_S3.xlsx
