# Supplementary material for: Harnessing Metabolomics to Advance Nutrition-Based Therapeutics for Inflammation: A Systematic Review of Randomized Clinical Trials
Source: Metabolites. 2025 Oct 29;15(11):705. doi: 10.3390/metabo15110705 (PMC12654429; doi:10.3390/metabo15110705)
Supplement: Supplementary file 1 [file metabolites-15-00705-s001.zip › Supplementary material_S2_S3.xlsx]

## Sheet: Table 2
Table S2. Main characteristics of the included studies - complete table
Title	Authors	Year	Journal	n	Ethnicity	Participants	Duration of intervention	Mean age, yrs	Intervention group (n)	Control group (n)	Main results
Effect of Mastiha supplementation on NAFLD: The MAST4HEALTH Randomised, Controlled Trial	Amerikanou, C., et al. [1]	2021	Mol Nutr Food Res	98 (68 M + 30 F)	-	Patients with NAFLD	6 months	48.83 ± 9.36	Mastiha supplementation (41)	Placebo (57)	In severely obese NAFLD patients, Mastiha reduced liver inflammation markers and decreased LysoPC 18:1, LysoPE 18:1, and cholic acid, alongside modulating gut microbiota composition.
A single-blinded, randomized, parallel intervention to evaluate genetics and omics-based personalized nutrition in general population via an e-commerce tool: The PREVENTOMICS e-commerce study	Calderón-Pérez, L., et al. [2]	2024	Am J Clin Nutr	134 (39 M + 95 F)	-	Adults	21 weeks	44	Personalized nutrition diet aimed at improving biomarkers of carbohydrate metabolism, inflammation, oxidative stress, microbiota metabolism and lipid metabolism grouped in a personalized nutrition (45) or a personalized plan (53)	Mediterranean diet (36)	Personalized nutrition selectively improved biomarker-based scores related to carbohydrate metabolism, oxidative stress, inflammation, and microbiota, despite no overall health differences versus control.
Dietary supplementation with inulin-propionate ester or inulin improves insulin sensitivity in adults with overweight and obesity with distinct effects on the gut microbiota, plasma metabolome and systemic inflammatory responses: a randomised cross-over trial.	Chambers, E., et al. [3]	2019	Gut	12 (3 M + 9 F)	White (11) / Black (1)	Non-diabetic adults with overweight and obesity	42 days (all participants completed three intervention periods)	60 ± 1	Inulin-propionate ester (12) and inuline supplementation (12)	Low-fermentable fibre control - cellulose (12)	Both IPE and inulin enhanced insulin resistance and altered gut microbiota compared to cellulose, with IPE reducing pro-inflammatory interleukin-8 levels and no significant differences between IPE and inulin.
A Pilot Study of the Effect of Phospholipid Curcumin on Serum Metabolomic Profile in Patients with Non-Alcoholic Fatty Liver Disease: A Randomized, Double-Blind, Placebo-Controlled Trial	Chashmniam, S., et al. [4]	2019	Eur J Clin Nutr	45 (27 M + 18 F)	-	Participants with non-alcoholic fatty liver disease	8 weeks	Intervention: 46.56 ± 2.25 / Control: 37.75 ± 3.22	Phospholipid curcumin supplementation (25)	Placebo (20)	Supplementing phospholipid curcumin significantly decreased various serum metabolites, effectively distinguishing NAFLD patients from placebo, with an impressive operating characteristic curve of 0.99.
A Walnut-Enriched Diet for 2 Years Changes the Serum Oxylipin Profile in Healthy Older Persons	Cofán, M., et al. [5]	2024	J. Nutr	115 (35 M + 80 F)	-	Healthy elderly participantes	2 years	Intervention: 67.9 ± 3.1 / Control: 68. ± 43.0	Walnut-Enriched diet (64)	Usual diet with abstention from walnuts and avoiding other nuts (51)	Walnut diet increased C18:3n-3 and its oxylipins, while reducing C20:4n-6-derived metabolites, indicating a favorable shift in lipid mediator profiles.
Cruciferous vegetables lower blood pressure in adults with mildly elevated blood pressure in a randomized, controlled, crossover trial: the VegetableS for vaScular hEaLth (VESSEL) study.	Connolly EL, L., et al. [6]	2024	BMC Med.	18 (2 M + 16 F)	Caucasian (17) / Asian (1)	Participants with mild to moderately elevated blood pressure	2 weeks (all participants completed two intervention periods)	68	Cruciferous vegetables servings added to diet (18)	Root and squash vegetables (18)	Active intervention increased S-methyl cysteine sulfoxide and reduced carotenoids, with associated reductions in daytime systolic blood pressure and serum triglycerides.
Fatty Acid Profile and Antioxidant Status Fingerprint in Sarcopenic Elderly Patients: Role of Diet and Exercise.	Corsetto, P., et al. [7]	2019	Nutrients	130 (53 M + 77 F)	-	Sarcopenic elderly subjects	30 days	Intervention: 80.77 ± 6.29 / Control: 80.1 ± 8.54	Liquid essential amino acids, whey protein and vitaminD supplementation combined with physical activity and a standard diet program (69)	Placebo (61)	Diet and physical activity altered fatty acid profiles, increasing dihomo-gamma-linolenic acid. Supplementation further modulated omega-6 and saturated FAs, suggesting a metabolic shift in sarcopenic elderly.
Ayurvedic Herbal Preparation Supplementation Does Not Improve Metabolic Health in Impaired Glucose Tolerance Subjects; Observations from a Randomised Placebo Controlled Trial	Esser, D., et al. [8]	2021	Nutrients	19 (12 M + 7 F)	-	Overweight subjects with an impaired glucose tolerance	4 weeks (all participants completed two intervention periods)	64.2 ± 4.5	Mohana Choorna (ayurvedic herbal preparation) supplementation (19)	Placebo (19)	The herbal intervention increased inflammation-related gene expression but showed no correlation between urinary plant metabolites and health markers in metabolomic analysis.
Lack of a Synergistic Effect on Cardiometabolic and Redox Markers in a Dietary Supplementation with Anthocyanins and Xanthophylls in Postmenopausal Women.	Estévez-Santiago, R., et al. [9]	2019	Nutrients	72 F	-	Postmenopausal women	8 months	59 ± 6	Anthocyanins (23), Xanthophylls and Anthocyanins (26) and xanthophylls supplementation (23)	Between groups	Treatments had no significant impact on blood pressure or inflammation markers but improved plasma glucose (A+X), altered metabolomic profiles, and increased antioxidant capacity in all groups.
Effect of Vitamin D(3) on the Postprandial Lipid Profile in Obese Patients: A Non-Targeted Lipidomics Study.	Fernández-Arroyo, S., et al. [10]	2019	Nutrients	24 F	-	Obese, pre-menopausal, vitamin D-deficient women	7 days	Low dose: 29 ± 3 / High dose: 27 ± 2	Low dose vitamin D3 supplementation (12) and high dose vitamin D3 supplementation (12) / Between groups	Between groups	Vitamin D3 supplementation in obese, vitamin D-deficient women reduced plasmatic sphingomyelin levels, highlighting its impact on lipid metabolism.
Strawberry Consumption, Cardiometabolic Risk Factors, and Vascular Function: A Randomized Controlled Trial in Adults with Moderate Hypercholesterolemia	Huang, L., et al. [11]	2021	J Nutr	34 (17 M + 17 F)	-	Participans with moderate hypercholesterolemia	4 weeks (all participants completed two intervention periods)	53 ± 1	Strawberry adding supplementation (34)	Control beverage consumption (34)	Strawberry intake increased specific phenolic metabolites and reduced 3-(4-methoxyphenyl)propanoic acid-3-O-glucuronide, which correlated with improved FMD.
Gut Microbiota Indole-3-Propionic Acid Mediates Neuroprotective Effect of Probiotic Consumption in Healthy Elderly: A Randomized, Double-blind, Placebo-controlled, Multicenter Trial and In Vitro Study	Kim, CS., et al. [12]	2023	Clin Nutr	53	-	Healthy elderly	12 weeks	Intervention: 71.11 / Control: 72	Bifidobacterium bifidum BGN4 and Bifidobacterium longum BORI probiotics supplementation (27)	Placebo - soy oil (26)	Probiotics increased gut-derived IPA, a tryptophan metabolite linked to higher serum brain-derived neurotropic factor and reduced TNF-α in vitro, indicating neuroprotective and anti-inflammatory potential.
Effect of Korean Red Ginseng on Cholesterol Metabolites in Postmenopausal Women with Hypercholesterolemia: A Pilot Randomized Controlled Trial.	Kwon, YJ., et al. [13]	2020	Nutrients	68 F	-	Postmenopausal women with hypercholesterolemia	4 weeks	Invervention: 55.9 ± 5.9 / Control: 58.1 ± 4.7	Korean red ginseng supplementation (36)	Placebo (32)	Korean red ginseng reduced serum cholesterol and 7-hydroxycholesterol levels, indicating improved sterol metabolism in postmenopausal women with hypercholesterolemia.
Dose-and time-dependent increase in circulating anti-inflammatory and pro-resolving lipid mediators following eicosapentaenoic acid supplementation in patients with major depressive disorder and chronic inflammation major depressive disorder and chronic inflammation	Lamon-Fava, S., et al. [14]	2021	Prostaglandins Leukot Essent Fatty Acids Fatty Acids	42 (12 M + 30 F)	-	Overweight or obese adult with inventory of depressive symptomatology and chronic inflammation	12 weeks	Intervention groups: 52 ± 13 , 43 ± 17 and 47 ± 15 / Control group: 46 ± 14	1 g/d (12), 2 g/d (11) and 4 g/d (11) of eicosapentaenoic acid supplementation	Placebo - soy oil (8)	EPA supplementation increased plasma EPA-derived metabolites (18-HEPE, RvE2, RvE3) dose-dependently and reduced arachidonic acid, while increasing AA-derived LXB4 at the highest dose.
Influence of blue mussel (Mytilus edulis) intake on fatty acid composition in erythrocytes and plasma phospholipids and serum metabolites in women with rheumatoid arthritis	Lindqvist, H., et al. [15]	2019	Prostaglandins Leukot Essent Fatty Acids	23 F	-	Women with established rheumatoid arthritis and disease activity score 28 >3.0.	11 weeks (all participants completed two intervention periods)	55	A meal including 75 g of blue mussel (Mytilus edulis) per day (23)	A meal including 75 g of meat per day (23)	Blue mussel intake altered erythrocyte fatty acid profile, increasing EPA and DHA; plasma metabolites showed no change. Erythrocyte lipids may better reflect seafood intake than plasma markers.
Adjunctive Probiotics Alleviate Asthmatic Symptoms via Modulating the Gut Microbiome and Serum Metabolome	Liu, A., et al. [16]	2021	Microbiol Spectr	55 (23 M + 32 F)	-	Asthmatic patients	3 months	Intervention group: 54.62 ± 9.61 / Control group: 57.08 ± 10.46	Bifidobacterium lactis Probio-M8 powder and Symbicort Turbuhaler supplementation (29)	Placebo and Symbicort Turbuhaler (26)	Probiotic co-administration improved asthma control, reduced nitric oxide levels, and increased gut microbiome resilience, with enhanced beneficial metabolites and microbial diversity.
A Double-Blind, Randomized Placebo-Controlled Trial of Probiotic Lactobacillus casei Shirota in Stable Cirrhotic Patients	Macnaughtan, J., et al. [17]	2020	Nutrients	87 (62 M + 25 F)	-	Patients with cirrhosis	6 months	57.15 ± 8.83	Probiotic Lactobacillus caseiShirota supplementation (44)	Placebo (43)	Lactobacillus casei Shirota reduced inflammatory cytokines, but had no significant effect on metabolomic profile, intestinal permeability, or infection-related outcomes.
Shark liver oil supplementation enriches endogenous plasmalogens and reduces markers of dyslipidemia and inflammation	Paul, S., et al. [18]	2021	J Lipid Res	10 M	-	Overweight or obese males with no signs of cardiovascular disease or diabetes, plasma	3 weeks (all participants completed two intervention periods)	50 ± 10	4-g Alkyrol® - purified shark liver oil supplementation (10)	Placebo - methylcellulose (10)	Shark liver oil supplementation increased plasmalogens and ether lipids, while reducing free cholesterol, triglycerides, and C-reactive protein levels in overweight/obese males.
Nicotinamide riboside supplementation alters body composition and skeletal muscle acetylcarnitine concentrations in healthy obese humans	Remie, C., et al. [19]	2020	Am J Clin Nutr	13 (6 M + 7 F)	-	Healthy overweight or obese participants	6 weeks (all participants completed two intervention periods)	59 ± 5	1000 mg/d nicotinamide riboside supplementation (13)	Placebo (13)	Nicotinamide riboside supplementation increased NAD⁺ synthesis markers and acetylcarnitine in skeletal muscle, without affecting inflammation or mitochondrial function.
Whole grain-rich diet reduces body weight and systemic low-grade inflammation without inducing major changes of the gut microbiome: a randomised cross-over trial	Roager, H., et al. [20]	2019	Gut	50 (18 M + 32 F)	-	Adults at risk of developing metabolic syndrome	8 weeks (all participants completed two intervention periods)	48.6 ± 11.1	Whole grain intake of 179±50 g/day (50)	Whole grain intake of 13±10 g/day and refined grain (50)	Whole grain intake reduced body weight, IL-6, and CRP, linked to lower energy intake and rye consumption, but had no significant effects on glucose homeostasis or the gut microbiome.
Standard Doses of Cholecalciferol Reduce Glucose and Increase Glutamine in Obesity-Related Hypertension: Results of a Randomized Trial	Santos, C. et al. [21]	2024	Int J Mol Sci	36 (18 M + 18 F)	Caucasian	Adults with obesity-related hypertension and vitamin D deficiency	24 weeks	51.1 ± 5.5	Cholecalciferol supplementation (9)	Non cholecalciferol supplementation (9)	Cholecalciferol supplementation increased glutamine and histidine, decreased glucose, acetate, and altered fatty acid saturation, reflecting systemic metabolomic shifts in hypertensive patients.
Quantitative assessment of betainized compounds and associations with dietary and metabolic biomarkers in the randomized study of the healthy Nordic diet (SYSDIET).	Tuomainen, M., et al. [23]	2019	Am J Clin Nutr	163 (56 M + 107 F)	-	Individuals with impaired glucose metabolism	18/24 weeks	Intervention group: 54.87 ± 8.08 / Control group: 54.50 ± 8.70	Healthy Nordic diet - increased intakes of whole grains, canola oil, berries, and fish (70)	Control diet (93)	Pipecolic acid betaine levels increased with a healthy Nordic diet, correlating with fiber and rye intake, and inversely associated with insulin, IL-1RA, and LDL/HDL ratio.
Using metabolic profiling and gene expression analyses to explore molecular effects of replacing saturated fat with polyunsaturated fat-a randomized controlled dietary intervention study.	Ulven, S., et al.[24]	2019	Am J Clin Nutr	99 (41 M + 58 F)	-	Healthy subjects with moderate hypercholesterolemia	8 weeks	55.2 ± 9.8	Replacing SFAs with PUFAs in diet (47)	Control diet (52)	Replacing SFAs with PUFAs reduced lipoproteins, carnitines, and kynurenine but increased bile acids, acetate, and inflammatory gene expression, indicating broad metabolic and genetic effects.
Effects of dietary fat on gut microbiota and faecal metabolites, and their relationship with cardiometabolic risk factors: a 6-month randomised controlled-feeding trial.	Wan, Y., et al. [25]	2019	Gut	217 (114 M + 103 F)	-	Healthy young adults	6 months	23.3 ± 3.4, 23.6 ± 4.0 and 23.4 ± 4.1	Fat-controlled diet: low-fat diet - fat 20% energy (73), moderate-fat diet - fat 30% energy (73) and high-fat diet - fat 40% energy (71)	Between groups	The lower-fat diet increased microbial α-diversity and decreased harmful metabolites, while the higher-fat diet reduced short-chain fatty acids and enriched pro-inflammatory factors.

## Sheet: Table S3
Table S2. Analytical approaches of the included studies
Study Title	Metabolomics Approach	Participants	Mean age (yrs)	Sample type	Sample preparation	Analytical method	Calibration practices	Quality control strategies	Detection Limits	MS Optimization	Main results	Inflammatory pathways potentially involved
Effect of Mastiha supplementation on NAFLD: The MAST4HEALTH Randomised, Controlled Trial	Untargeted	98	48.83 ± 9.36	Plasma.	Samples were mixed with cold acetonitrile for protein precipitation, followed by vortexing and centrifugation. After that they were evaporated, mixed with initial mobile phase, vortexed, sonicated, briefly centrifuged and used for analysis.	LC-MS (UPLC-LTQ Orbitrap)	Not described. Data analysis focused on relative quantification and fold changes of detected metabolites, not on absolute concentrations.	Duplicate analysis of all samples. Randomized sample order to minimize batch effects. Pooled quality control (QC) samples analyzed alongside study samples. Mass accuracy maintained within ≤5 ppm as a performance control for instrument stability.	Not reported.	Instrument: Waters Acquity UPLC + LTQ-Orbitrap XL HRMS Ionization: ESI, negative mode. Mass range & resolution: m/z 115–1000, 30,000 FWHM. Chromatography: HSS T3 column, water/acetonitrile gradient (0.1% formic acid).	Mastiha decreased LysoPC 18:1, LysoPE 18:1, and cholic acid; also modulates gut microbiota composition.	LysoPC / LysoPE → Activate NF-κB → ↑ Pro-inflammatory cytokines (TNFα, IL-6, MCP-1) → ↑ Inflammation Cholic acid → Activates bile acid receptors (FXR, TGR5) → Suppresses NF-κB activity → ↓ Pro-inflammatory cytokine production → ↓ Inflammation
A single-blinded, randomized, parallel intervention to evaluate genetics and omics-based personalized nutrition in general population via an e-commerce tool: The PREVENTOMICS e-commerce study	Targeted	134	44	Blood (serum & plasma), Urine.	NMR: For aqueous metabolites methanol: water (8:1) extraction was performed. Dried extract was reconstituted in D₂O containing 3-(Trimethylsilyl) propionic-2,2,3,3-d4 acid sodium salt (TSP) as internal reference standard. For lipidic metabolites extraction was performed in methyl-tert-butylether (MTBE): methanol:water (3:10:2). Dried lipidic extract was reconstituted in a D₂O/chloroform/methanol …	NMR & LC-MS (UPLC-QQQ)	For NMR, spectra were calibrated by referencing the chemical shift to the internal standards (TSP or TMS) at 0 ppm. Details on the use of multi-point calibration curves for quantifying metabolite concentrations in either the NMR or LC-MS/MS analyses are not provided.	Labeled internal standards for LC-MS/MS analysis and TSP/TMS internal standards for NMR. For NMR, four "dummy scans" were performed before data acquisition to ensure system stability.	Not reported.	Not reported.	No overall health differences versus control.	-
Dietary supplementation with inulin-propionate ester or inulin improves insulin sensitivity in adults with overweight and obesity with distinct effects on the gut microbiota, plasma metabolome and systemic inflammatory responses: a randomised cross-over trial.	Untargeted	12	60±1	Plasma, Serum, Feces.	NMR: After centrifugation plasma samples were mixed with Na2HPO4 buffer (pH 7.4, LC-MS water/D2O (80:20)), sodium azide and TSP as an internal standard. GC-MS (serum): After deproteinization with 5-sulfosalicylic acid and centrifugation, supernatant was spiked with two internal standards: 2-ethylbutyric acid and 4-methylvaleric acid. Metabolites were extracted with diethyl ether and derivatizatio…	NMR & GC-MS (GC-QQQ)	NMR: Plasma spectra were referenced to the doublet of the anomeric proton signal of α-glucose at δ 5.23 ppm. Prior to multivariate analysis, the data were normalized using the probabilistic quotient method. GC-MS: based on internal standards added to the samples to calibrate signal for quantification.	NMR: One quality control (QC) sample was analysed every ten samples. GC-MS: Not explicitly reported but the method referenced uses internal standards to correct for injection variability and MS response.	NMR: Not reported. GC-MS(serum): Not reported but method referenced states that, except for beta-hydroxybutyric (49 μM) and acetoacetic acid (5 μM), detection limits can range between 0.2 and 0.7 μM. GC-MS (stool): Not reported but method referenced states that, limits of detection are between 0.49 μM (0.29 μg/g) and 4.31 μM (3.8 μg/g).	Not reported.	Inulin propionate ester and inulin supplementation reduced inflammation.	Gut dysbiosis / LPS → TLR4 → NF-κB & JNK → ↑ TNFα, IL-6, MCP-1 → systemic inflammation → JAK/STAT3 in liver → CRP, GlycA → IRS-1 inhibition → insulin resistance → NLRP3 inflammasome → IL-1β/IL-18 Inulin / IPE → SCFAs (propionate) → ↓ TLR4 activation, ↓ NF-κB, ↓ JNK, ↓ NLRP3, ↓ JAK/STAT3
A Pilot Study of the Effect of Phospholipid Curcumin on Serum Metabolomic Profile in Patients with Non-Alcoholic Fatty Liver Disease: A Randomized, Double-Blind, Placebo-Controlled Trial	Untargeted	45	Intervention: 46.56 ± 2.25; Control: 37.75 ± 3.22	Serum	10% D2O (deuterium oxide) was added to the serum samples and the mixture was placed into NMR tubes.	NMR	The chemical shift of the NMR spectra was calibrated using the methyl signal of lactate (d = 1.33 ppm) as an internal reference. For data processing, the spectra underwent normalization, although the specific normalization method was not detailed.	The primary QC measure was statistical. Principal Component Analysis (PCA) was performed to identify outliers in the data. Any samples falling outside the 95% Hotelling's T² confidence limit were classified as outliers and removed from the final dataset to ensure model quality.	Not reported.	Not applicable.	Oxidative and infammatory mediators decreased.	NF-κB pathway ↓ Pro-inflammatory cytokines (IL-6, TNFα, MCP-1) → ↓ Systemic inflammation JNK pathway ↓ Stress kinase activity → ↑ Insulin signaling → ↓ Metabolic inflammation NLRP3 inflammasome ↓ IL-1β / IL-18 production → ↓ Inflammation & pyroptosis TLR4 signaling ↓ Gut-derived LPS activation → Improved microbiota balance → ↓ NF-κB / inflammatory signaling Oxidative stress / Nrf2 pathway ↑ Antio…
A Walnut-Enriched Diet for 2 Years Changes the Serum Oxylipin Profile in Healthy Older Persons	Targeted	115	Intervention: 67.9 ± 3.1; Control: 68. ± 43.0	Serum	Solid-phase extraction (Oasis HBL 60-mg cartridge columns after spiking with internal standards (mix of deuterated oxylipins). Extracts were then evaporated under N2, reconstituted in methanol: water (6:1) and filtered using 0.1-μm membrane spin filter before analysis.	LC-MS/MS (UPLC-QQQ)	Calibration curves built using authentic internal calibration standards for normalization and correction for recovery and ionization efficiency.	Internal standards used for each batch ensured consistency in extraction and ionization. Baseline and 2-year intervention samples analyzed in the same batch (batch pairing) to minimize batch effects.	50 pg/mL - 700 ng/mL.	Instruments: UPLC Acquity + Xevo TQ-S MS(Waters). Column: 2.1 x 150 mm x 1.7 μm BEH C18 column (Waters). Column temperature: 60 °C. Mobile phase: A = H₂O + 0.1% acetic acid; B = ACN/IPA (90:10). MS mode: MRM in negative and positive mode. Three different methods (A, B, C) were used depending on the compound to be detected. For negative ESI (Methods A, C): Capillary voltage: 2.40 kV. Desolvation g…	C18:3n-3 and its oxylipins were increased, while C20:4n-6-derived metabolites reduced.	Arachidonic acid → COX → Prostaglandins / Thromboxanes → ↑ Inflammation, vasoconstriction, platelet aggregation → LOX → Leukotrienes → ↑ Leukocyte recruitment, chemotaxis, inflammation → CYP epoxygenase → Epoxyeicosatrienoic acids (EETs) → context-dependent: vasodilation, some anti-inflammatory effects. SPM (Specialized pro-resolving mediators: resolvins, protectins, maresins) ← COX / LOX / CYP-m…
Cruciferous vegetables lower blood pressure in adults with mildly elevated blood pressure in a randomized, controlled, crossover trial: the VegetableS for vaScular hEaLth (VESSEL) study.	Targeted	18	68	Plasma, Urine.	Sample was diluted 1:2 (urine) or not (plasma) with LC–MS grade water. Acetonitrile (urine) or methanol (plasma) with deuterated internal standard (SMCSO-d₃) was added. After vortexing and centrifugation supernatant was used for analysis.	LC-MS (UPLC-QQQ)	Deuterated internal standard (SMCSO-d₃) for standard normalization for quantification.	Cross-over design (Duplicate pre/post measurements for each participant) ensures internal control. Use of isotope-labeled internal standard for MS normalization serves as analytical QC.	Not reported.	LC system: Thermo Scientific UltiMate 3000 LC. MS conditions: Thermo Scientific TSQ Quantiva Triple Quadrupole MS with electrospray ionisation (ESI) source. Multiple reaction monitoring (MRM) in positive ion mode (3500 V). Argon as collision gas; nitrogen as nebulizer/heater gas. Urine — SMCSO analysis: Column: ACQUITY UPLC BEH Amide (100 mm × 2.1 mm ID, 1.7 µm).Mobile phase: Water and acetonitri…	Reductions in daytime systolic blood pressure and serum triglycerides.	NF-κB pathway ↓ Vascular inflammation ↓ Endothelial dysfunction NLRP3 inflammasome ↓ IL-1β production ↓ Vascular & metabolic stress TLR4 signaling ↓ LPS-induced inflammation → Improved vascular tone PPARα / AMPK pathways (lipid metabolism) ↑ Fatty acid oxidation ↓ Serum triglycerides Renin–angiotensin–aldosterone system (RAAS) modulation ↓ Inflammation & improved endothelial function ↓ Systolic b…
Fatty Acid Profile and Antioxidant Status Fingerprint in Sarcopenic Elderly Patients: Role of Diet and Exercise.	Targeted	130	Intervention: 80.77 ± 6.29 Control: 80.1 ± 8.54	Plasma and red blood cell (RBC) membranes.	RBC membranes were obtained by lysis with hypotonic buffer, precipitated by centrifugation and washed several times to eliminate hemoglobin residues. Lipids from membranes and plasma were extracted according to Folch method with three different chloroform/methanol mixtures.	GC-FID	A standard mixture containing Fatty acid methyl esters was injected for calibration to establish linearity, sensitivity, and range.	Not reported.	Not reported.	Not aplicable. However gas chromatograph (Agilent Technologies 6850 Series II, Santa Clara, USA) equipped with flame ionization detector and an Alltech capillary column AT-Silar (30 m × 0.32 mm i.e., film Thickness of 0.25 µm) under the following experimental conditions: Gas carrier: helium, temperature: Injector 250°C, detector 275°C, oven 50°C for 2 min, and rate of 10°C min−1 until 200°C for 2…	(Indirect) reduction of pro-inflammatory enviroment.	COX pathway ↑ DGLA → ↑ Series-1 prostaglandins (PGE₁) → Anti-inflammatory effects ↓ AA-derived prostaglandins (if AA proportionally lower) → ↓ Pro-inflammatory signaling LOX pathway ↑ DGLA → Hydroxyeicosatrienoic acids (HETrEs) → Mild anti-inflammatory effects ↓ AA-derived leukotrienes → ↓ Neutrophil recruitment → ↓ Chronic inflammation SFA-related inflammasome activation SFAs (palmitic, stearic)…
Ayurvedic Herbal Preparation Supplementation Does Not Improve Metabolic Health in Impaired Glucose Tolerance Subjects; Observations from a Randomised Placebo Controlled Trial	Untargeted	19	64.2 ± 4.5	Urine	Referenced paper says that urine samples were diluted 1:1 with H2O containing 4% phosphoric acid and loaded on solid-phase extraction (SPE) cartridges. After awashing with H2O. Elution was performed with 100% methanol. Subsequently, the eluate was freeze-dried and redisolved in appropriate buffer for MS.	LC-MS (UPLC-FTMS)	Not reported.	QC over data by statistical analysis. Non-detects were replaced by lowest detected value; Holm correction.	Not reported.	UHPLC system: UltiMate 3000 (Dionex).Column: Luna C18 (2.0 × 150 mm, 3 µm; Phenomenex.Gradient: 45 min linear gradient, 5–75% acetonitrile in 0.1% formic acid (FA) in H20.Flow rate: 0.19 mL/min.Injection volume: 5 µL.Column temperature: 40 °C.Mass spectrometer: Q Exactive Plus Orbitrap FTMS (Thermo). Mode:Negative ESI (electrospray ionization). Resolution: 70,000.Mass range: m/z 90–1350.	No correlation between urinary plant metabolites and health markers in metabolomic analysis.	-
Lack of a Synergistic Effect on Cardiometabolic and Redox Markers in a Dietary Supplementation with Anthocyanins and Xanthophylls in Postmenopausal Women.	Untargeted	72	59 ± 6	Serum	Serum samples were prepared using a rigorous Solid-Phase Extraction clean-up and purification method on C18 cartridges.	LC-MS (HPLC-QTOF)	Apigenin was added to the serum as internal standard prior to extraction to monitor and correct for variations during sample processing and analysis.	Primary QC strategy involved the use of an internal standard. Results were further subjected to multivariate statistical analysis (PCA) to assess the overall quality, separation, and grouping of the samples.	Not reported	Instrument: Agilent 1200 series LC system and ESI-QTOF withJ etstream technology. Column: Phenomenex Luna C18. Flow rate: 0.5 mL/min. Gradient elution: 0.1% formic acid in water (Solvent A) and 0.1% formic acid in acetonitrile (Solvent B). Both positive and negative ion modes were scanned.	Plasma glucose improved and antioxidant capacity increased.	Oxidative stress / ROS → NF-κB pathway → ↑ TNFα, IL-6, MCP-1 → inflammation → Direct oxidative damage → amplifies NF-κB, NLRP3, MAPK ROS / DAMPs / metabolic stress → NLRP3 inflammasome → ↑ IL-1β, IL-18 → inflammation & pyroptosis Advanced glycation end-products (AGEs) → RAGE receptor → NF-κB & MAPK pathways → ↑ cytokines & adhesion molecules Stress signals / cytokines → MAPK pathways (ERK, JNK, p…
Effect of Vitamin D(3) on the Postprandial Lipid Profile in Obese Patients: A Non-Targeted Lipidomics Study.	Targeted	24	29 ± 3; 27 ± 2	Plasma	Modified Bligh and Dyer lipid extraction protocol consisting of MTBE/Methanol partitioning and spike in of a commercial internal standard (SPLASH™ Lipidomix™ Analytical Standard for Human plasma lipids).	LC-MS (UHPLC-QTOF)	Quantification performed indirectly using external calibration curves for representative lipid standards. Each lipid family was quantified relative to its corresponding standard curve and internal standard. Linearity verified per compound. Data normalized to internal standard signal to correct instrument drift before statistical analysis.	A pooled Quality Control (QC) sample was created by mixing a small, equal amount of every study sample and extracted identically. It was injected twice daily during analytical runs to monitor reproducibility. Also QC chromatogram overlays ensured system stability. SPLASH™ Lipidomix™ Internal standards were used to correct instrument drift and improve quantitative precision	Not reported explicitly but the calibration range (0.2 – 100 µM) and use of SPLASH™ Lipidomix™ standard could imply sub-µM to low-µM sensitivity typical for QTOF-based untargeted lipidomics.	Instrumentation: Agilent 1290 Infinity UHPLC + Agilent 6550 QTOF. Ionization: Dual Agilent Jet Stream ESI (positive mode). Column: Kinetex EVO C18 (2.6 µm, 2.1 × 100 mm). Mobile phases:A = Water, B = MeOH, C = 2-propanol, each with 10 mM ammonium formate + 0.1% formic acid. Flow rate: 0.6 mL/min; detailed gradient provided.MS parameters (optimized): gas temp 225 °C, gas flow 11 L/min, nebulizer 3…	(Indirect) in obese, vitamin D-deficient women reduced plasmatic sphingomyelin levels.	Ceramides → Activate NF-κB pathway → ↑ Pro-inflammatory cytokines (TNFα, IL-6, MCP-1) → ↑ Inflammation in adipose tissue, liver, vascular cells Ceramides / lipid accumulation → Induce insulin resistance & metabolic stress → Impaired IRS-1/PI3K-Akt signaling → Further NF-κB activation (feed-forward loop) Lipid rafts in immune cells → Facilitate receptor clustering (TLR4, cytokine receptors) → Enha…
Strawberry Consumption, Cardiometabolic Risk Factors, and Vascular Function: A Randomized Controlled Trial in Adults with Moderate Hypercholesterolemia	Targeted	34	53 ± 1	Plasma	Metabolites were purified by solid-phase extraction (SPE) purification (Strata-X cartridges, 2 mg/well, 96-well format).	LC-MS/MS (UPLC-QQQ)	Calibration curves were made by spiking reference standards (1 nM to 100 μM) in matrix matched SPE extracted human commercial serum. Metabolites that were not commercially available were quantified relatively using reference standards having comparable ionization intensities and similar molecular structure	A mixture of reference standards was spiked in pooled extracted blank commercial human serum/plasma and injected multiple times at concentrations.	Not reported explicitly but the calibration range (1 nM to 100 μM) and use of commercial and synthetic standards could imply sub-µM to low-nM sensitivity.	Instruments: Exion UHPLC system (SCIEX) and SCIEX QTRAP 6500+ mass spectrometer fitted with an IonDrive Turbo V ESI source. Column: Kinetex PFP column (100 × 2.1 mm, 1.7 µm, 100 Å; Phenomenex). Column temperature: 37 °C. Mobile phases: 0.1% formic acid in water (A) and 0.1% formic acid in acetonitrile (B). LC Gradient: linear gradient from 2% to 90% B over 30 minutes. Flow rate:0.55 to 0.75 mL/mi…	Anti-inflammatory and antioxidant effects.	Reduced NF-κB signaling → ↓ Pro-inflammatory cytokine production (TNF-α, IL-6, MCP-1) → ↓ Systemic and vascular inflammation ↓ ROS-mediated endothelial activation → ↓ Oxidative-stress-driven inflammation → ↓ Endothelial dysfunction Enhanced eNOS pathway → ↑ Nitric oxide (NO) bioavailability → ↓ Leukocyte adhesion → ↓ Vascular inflammation → Improved endothelial function
Gut Microbiota Indole-3-Propionic Acid Mediates Neuroprotective Effect of Probiotic Consumption in Healthy Elderly: A Randomized, Double-blind, Placebo-controlled, Multicenter Trial and In Vitro Study	Targeted	53	71.1; 72.0	Serum	NMR: Serum was diluted with a NaCl solution prepared in D2​O. LC-MS (Trp metabolites): Serum was treated with ice-cold acetonitrile containing formic acid for protein precipitation. After incubation and centrifugation, the supernatant was dried and reconstituted in aqueous acetonitrile for injection. LC/MS (Bile Acids): sample was mixed with ice-cold methanol, centrifuged, and supernatant was dil…	NMR & LC-MS (UPLC-QQQ)	NMR: Quantification was performed using ERETIC (Electronic REference To access In vivo Concentrations). This method uses a digitally generated signal as an internal standard,avoiding the need to spike samples with a chemical standard. MS: not reported.	Not reported.	Not reported.	Instrument: Acquity UPLC I-class system + Xevo TQ-XS triple-quadrupole mass spectrometer ESI source used in Single Reaction Monitoring (SRM) mode. Tryptophan Metabolism Analysis - Column: A CORTECS UPLC T3 column (2.7?m, 2.1 mm×100 mm) was used. Mobile Phases: Solvent A: 0.1% formic acid in water. Solvent B: 0.1% formic acid in acetonitrile (ACN). Flow Rate: 0.4 mL/min. Column Temperature: 45°C. …	Anti-inflammatory and neuroprotective.	Indole-3-propionic acid (IPA) → Scavenges ROS → ↓ Oxidative stress-mediated inflammation → ↓ ROS-driven NF-κB activation → ↓ Pro-inflammatory cytokine transcription (TNF-α, IL-6, IL-1β) IPA → Antioxidant effects → ↓ NLRP3 inflammasome activation → ↓ IL-1β / IL-18 → reduced inflammation
Effect of Korean Red Ginseng on Cholesterol Metabolites in Postmenopausal Women with Hypercholesterolemia: A Pilot Randomized Controlled Trial.	Targeted	68	Intervention: 55.9 ± 5.9; Control: 58.1 ± 4.7	Plasma	Plasma was spiked with an internal standard followed by a modified Matyash extraction (MTBE–Methanol–water partitioning).	LC-MS (HPLC-QQQ)	Cholesterol-d7 (500 ng) added to each plasma sample before extraction as internal standard.	Internal standard for normalization of extraction and ionization variability.	Not reported	Instrumentation: Shimadzu Nexera2 LC system coupled to Shimadzu LC-MS 8060 triple quadrupole.Column: Kinetex C18 (100 × 2.1 mm, 2.6 µm, Phenomenex).Ionization: Electrospray Ionization (ESI) in positive mode. Capillary temperature: 350 °CVaporizer temperature: 300 °C. Collision gas (argon): 1.5 mTorr.	(Indirectly) reduce atherogenic inflammation.	7-OHC (7-ketocholesterol) → NF-κB pathway → ↑ Pro-inflammatory cytokines (TNFα, IL-6, MCP-1) ↓ Reduced 7-OHC → ↓ NF-κB activation → ↓ cytokine production 7-OHC → Oxidative stress → ↑ ROS & lipid peroxidation ↓ Reduced 7-OHC → ↓ ROS → ↓ oxidative damage Oxidized sterols (including 7-OHC) → Macrophage foam cell formation → ↑ vascular inflammation ↓ Reduced 7-OHC → ↓ foam cell formation → ↓ vascular…
Dose-and time-dependent increase in circulating anti-inflammatory and pro-resolving lipid mediators following eicosapentaenoic acid supplementation in patients with major depressive disorder and chronic inflammation major depressive disorder and chronic inflammation	Targeted	42	Intervention: 52 ± 13 , 43 ± 17 and 47 ± 15; Control: 46 ± 14	Plasma	Fatty acids: Samples were mixed with an internal standard solution (13C-labeled palmitic acid) diluted in isopropanol to precipitate proteins. Lipid mediators: Samples were spiked with internal standards (PGE1-d4, RvD2-d5, LTB4-d4, and 15S-hydoxyeicosatetraenoic acid-d8) as internal standards for analyte recovery and quantitation, before lipid extraction with C18 solid-phase extraction columns.	LC-MS (UPLC-QQQ)	External: calibration curves using pure standards. Internal: true standards spiked in each sample during preparation, prior to analysis.	All samples were batch-analyzed at the end of the study to reduce run-to-run variability. Only metabolites detected in > 80 % of samples were used in quantitative analyses.	Not reported	Method validated in cited LC–MS lipidomics workflows (Hellmuth et al. 2012; Maddipati et al. 2014).	EPA supplementation induces a pro-resolving lipid mediator profile.	Increased SPMs (resolvins, protectins, maresins) → Suppress NF-κB and pro-inflammatory cytokine signaling → ↓ TNF-α, IL-1β, IL-6 → ↓ systemic inflammation Leukocyte trafficking pathways → Neutrophil recruitment to sites of inflammation ↓ Reduced by SPMs → enhanced resolution of inflammation Eicosanoid balance (COX / LOX pathways) → Shift from AA-derived pro-inflammatory prostaglandins & leukotrie…
Influence of blue mussel (Mytilus edulis) intake on fatty acid composition in erythrocytes and plasma phospholipids and serum metabolites in women with rheumatoid arthritis	Untargeted	23	55	Serum, Plasma and red blood cell (RBC) membranes	NMR: Serum was mixed with phosphate buffer prepared in D20 and containing TSP-d4 (4,4-dimethyl-4-silapentane-1-sulfonic acid) as internal standard. GC: Total lipids from red blood cell membranes were extracted with chloroform:methanol. Fatty Acid Methyl Esters were formed from the extracts by heating with methanolic sulphuric acid. Solid phase extraction was used for plasma phosphatidylcholine.	NMR & GC	NMR: Chemical shifts were referenced to internal standard TSP-d4. GC: Fatty acid methyl esters were identified by comparison with run times of authentic external standards.	NMR: multivariate analysis (PCA/OPLS) to identify clustering patterns, trends, and outliers.	Not reported.	Not applicable. Instrument: Hewlett Packard 6890 gas chromatographColumn: 30 m×0.25 µm×0.25 mm BPX-70 fused silica capillary column Temperature Protocol: Initial 115 ∘C (hold 2 min), Ramp 10 ∘C/min to 200 ∘C (hold 18.5 min), Ramp 60 ∘C/min to 245 ∘C (hold 4 min).Injector/Detector: Both are set to 300 ∘C.Carrier Gas: Helium at a flow rate of 1.0.	Anti-inflammatory and pro-resolving lipid mediator pathways.	COX / LOX pathways → Metabolism of fatty acids → Shift toward EPA/DHA-derived SPMs → ↓ AA-derived prostaglandins & leukotrienes → ↑ Resolution of inflammation SPMs (resolvins, protectins, maresins) → Suppress pro-inflammatory cytokine production (TNF-α, IL-6) → ↓ NF-κB signaling → ↓ systemic and vascular inflammation Omega-3 incorporation into endothelial membranes → ↑ NO bioavailability → ↓ Endo…
Adjunctive Probiotics Alleviate Asthmatic Symptoms via Modulating the Gut Microbiome and Serum Metabolome	Untargeted	55	Intervention: 54.62 ± 9.61; Control: 57.08 ± 10.46	Serum	Serum samples extracted with a cold methanol-H20 solution (4:1, v/v) and incubated at -20°C to precipitate proteins. After centrifugation, the supernatant was collected and vaccum-dried. Dried residue was redissolved in acetonitrile-water (1:1, v/v). After a final centrifugation step the supernatant was filtered through a 0.22-µm membrane.	LC-MS (LC-QTOF)	Not reported.	A pooled Quality Control (QC) sample was created by mixing a small, equal amount of every study sample and injected five times at the beginning of the analytical run to check the stability of the LC-MS system. The tight clustering of these QC samples in a PCA plot confirmed the system's stability and data validity. During data processing, any metabolic features with a relative standard deviation …	Not reported.	Agilent 6545A QTOF (Agilent Technologies, Santa Clara, CA) in both positive and negative ion modes.	Gut microbiome resilience, leads to higher production of anti-inflammatory metabolites.	Th2-driven cytokines (IL-4, IL-5, IL-13) → Airway eosinophilia ↓ Reduced cytokine signaling → ↓ Eosinophil recruitment → improved airway inflammation iNOS / NO pathway → Nitric oxide production → oxidative stress ↓ Decreased iNOS activity → ↓ NO → ↓ oxidative damage in lungs NF-κB signaling → Pro-inflammatory cytokine expression ↓ SCFAs / probiotic metabolites → indirect suppression → ↓ systemic …
A Double-Blind, Randomized Placebo-Controlled Trial of Probiotic Lactobacillus casei Shirota in Stable Cirrhotic Patients	Untargeted	87	57.15 ± 8.83	Urine	Referenced paper mentions that urine is mixed with phosphate buffer (pH 7.4) and centrifuged to remove insoluble material.	NMR	Spectra were normalized to the sum of the total spectral integral.	Principal Component Analysis (PCA) was used to identify and handle potential outliers within the dataset.	Not reported.	Not applicable.	Reduction of inflamatory cytokines.	The anti-inflammatory effect is not mediated by systemic metabolic shifts.
Shark liver oil supplementation enriches endogenous plasmalogens and reduces markers of dyslipidemia and inflammation	Untargeted + Targeted	10	50 ± 10	Urine	GC-MS: Urine samples were mixed with NaOH (3 M) and a mixture of compounds as internal standard. Next, samples were derivatized using methyl chloroformate (MCF) following a previously published protocol. Standard mixtures and QC samples were prepared identically. LC-MS: Urine was centrifuged to remove particles, diluted 1:20 with milli-Q water, mixed by vortexing and used for analysis. Sulfonated…	LC-MS & GC-MS	Internal calibration: GC–MS quantification normalized to internal standard (d₄-alanine) and creatinine concentration (measured by a commercial kit) to correct for technical and dilution variability. External calibration: None performed as relative quantification was used.	LC-MS & GC-MS: a pooled quality control (QC) sample was injected once for every 10 samples. QC samples clustering was verified in PCA plots. Also coefficient of variation of QC samples was calculated to ensure analytical reproducibility. To reduce sample variability caused by variations in the concentrations of urinary metabolites, injection volumes for LC-MS were calibrated based on their creati…	Not reported	GC-MS - Instrument: Agilent 7890A GC coupled to 5975C MSD (electron ionization, 70 eV). Column: TG-1701MS (30 m × 0.255 mm × 0.1 µm film + 5 m guard column, Thermo Fisher). Carrier gas: Helium at constant flow = 1.0 mL min⁻¹.Injection: Splitless mode on same day as derivatization.Temperature gradient: As per Smart et al. (2010): 45 °C (1 min hold) → ramp 20 °C min⁻¹ to 260 °C → ramp 40 °C min⁻¹ t…	Shark liver oil has antioxidant and anti-inflammatory beneficts.	Plasmalogen antioxidant activity & lower cholesterol-driven stress → ↓ NF-κB signaling → ↓ Pro-inflammatory cytokine expression (TNFα, IL-6, MCP-1) Improved lipid balance & reduced oxidative stress → ↓ NLRP3 inflammasome activation → ↓ IL-1β / IL-18 → reduced inflammation ↓ NF-κB & NLRP3 activity → ↓ Acute-phase response (CRP) → ↓ Systemic inflammation
Nicotinamide riboside supplementation alters body composition and skeletal muscle acetylcarnitine concentrations in healthy obese humans	Targeted	13	59 ± 5	Plasma & white blood cells	Single-phase chloroform:methanol (2:1) extraction followed by spike in of a commercial internal standard, rotary mixing and sonication. After centirfugation supernatant was dried under a stream of nitrogen and resuspended in a mixture of water-saturated butanol and methanol with ammonium formate.	LC-MS (UPLC-QQQ)	Quantification of individual lipid species normalized to internal standard of the corresponding lipid class, multiplied by the amount of standard added to the sample.	A mix of internal standards served as a QC to correct for lipid loss during extraction and matrix effects during MS analysis.	Not reported.	Instruments: Agilent 1200 HPLC system coupled to an AB Sciex QTRAP 4000 triple quadrupole mass spectrometer. Column: 2.1×100 mm C18 Poroshell column (Agilent). Flow Rate: 400 μl/min. Mobile Phase Solvents: 50% water/30% acetonitrile/20% isopropanol (v/v/v) containing 10 mM ammonium formate (solvent A). 1% water/9% acetonitrile/90% isopropanol (v/v/v) containing 10 mM ammonium formate (Solvent B).…	Nicotinamide riboside supplementation did not influence inflammatory status or mitochondrial function.	-
Whole grain-rich diet reduces body weight and systemic low-grade inflammation without inducing major changes of the gut microbiome: a randomised cross-over trial	Targeted	50	48.6 ± 11.1	Muscle biopsy specimens	NAD+ metabolites: Samples are subject to biphasic extraction by addition of methanol/H2O + mixture of internal standards. Next, chloroform is added for phase separation, followed by centrifugation and vaccum-drying of the polar phase. Finally dried samples are reconstituted in methanol/H20 (6:4). Acylcarnitines: Samples were extracted with 80% acetonitrile + mixture of internal standards. After c…	LC-MS (UPLC-QTOF)	NAD+ metabolites & acylcarnitine: True standards mixture spiked in each sample during preparation, prior to analysis. The creatine peak was used as a reference for acylcarnitine quantification.	Internal Standards (IS) were used as a primary QC strategy to ensure data quality, monitor instrument performance, and correct for sample-to-sample variability.	Not reported	NAD+ metabolites - Instruments: Acquity UPLC system (Waters). Impact IITM Ultra-High Resolution quadrupole time-of-flight mass spectrometer (Bruker). Column: SeQuant ZIC-CHILIC column (PEEK 100×2.1 mm, 3 µm particle size; Merck). Column Temperature: 30∘C. Flow Rate: 0.25 mL/min. Mobile Phase A: 1:9 acetonitrile:water with 5 mM ammonium acetate, pH 6.8. Mobile Phase B: 9:1 acetonitrile:water with …	Whole grain intake reduced systemic inflammation.	Weight loss / reduced adiposity → ↓ Adipose tissue NF-κB activation → ↓ Pro-inflammatory cytokines (TNFα, IL-6, MCP-1) ↓ IL-6 levels → ↓ Hepatic CRP production → ↓ systemic inflammation Intake of whole-grain bioactives → Modulates gut microbiota & metabolites → ↓ Metaflammation / low-grade systemic inflammation
Standard Doses of Cholecalciferol Reduce Glucose and Increase Glutamine in Obesity-Related Hypertension: Results of a Randomized Trial	Untargeted	36	51.1 ± 5.5	Plasma	Samples were thawed, homogenizing by vortexing, and centrifuged. Supernatant was used for analysis.	NMR	Plasma spectra were referenced to the doublet of the anomeric proton signal of α-glucose at δ 5.23 ppm. Sodium fumarate at final concentration of 1 mM was used as a shimming reference to adjust field's homogeneity. Spectral integrals were normalized by total integral area to correct for sample concentration and instrument variation.	Eight dummy scans were performed to ensure the stability of the system. PCA was used as statistical QC for exploratory analysis and outlier detection.	Not reported.	Not applicable.	Reduced oxidative and inflammasome activation, supporting an anti-inflammatory metabolic environment.	Lower ROS / improved amino acid antioxidants → ↓ NF-κB signaling → ↓ Pro-inflammatory cytokine expression (TNFα, IL-6, MCP-1) Changes in fatty acid saturation → ↓ NLRP3 inflammasome activation → ↓ IL-1β, IL-18 → reduced inflammation Reduced glucose → ↓ AGE formation → ↓ RAGE activation → ↓ NF-κB / MAPK activation → reduced vascular/metabolic inflammation Glutamine & histidine availability → ↑ Glu…
Urine metabolomics unravel the effects of short-term dietary interventions on oxidative stress and inflammation: a randomized controlled crossover trial	Untargeted	48	41	Urine	Samples were extracted with absolute methanol, centrifuged and the supernatant vaccum dried. The dried extract was reconstituted in methanol and filtered with 0.2 µm filter before analysis.	LC-MS (UHPLC-LTQ-Orbitrap)	Not reported.	Analytical QC: not reported. Statistycal QC: Statistical models (PLS-DA) were validated against data overfitting to ensure robustness.	Not reported.	Instruments: A Vanquish binary pump H system with a LTQ-Orbitrap-Velos Pro with a heated ESI (HESI-II) probe. Column: Phenomenex KINETEX C18 column (100 mm × 2.1 mm, 1.7 µm). Column temperature: 40°C. Mobile Phase: water (solvent A) and acetonitrile (solvent B), both containing 0.1% formic acid. Gradient Elution: A 14-minute gradient program was used, starting at 5% B, increasing to 100% B over 9…	Recommended diets increased urinary benzoic acid and phenolic derivatives, while Western diets showed higher oxidative stress-related metabolites; urine profiles differed clearly by diet.	Stress signals (ROS, LPS, metabolic stress) → TLR4 signaling → NF-κB activation → ↑ Pro-inflammatory cytokines (IL-6, TNFα, MCP-1) ROS / DAMPs / metabolic stress → NLRP3 inflammasome → ↑ IL-1β, IL-18 → inflammation, pyroptosis Oxidative stress (ROS) → Nrf2 activation → ↑ Antioxidant enzymes (HO-1, SOD, catalase) → ↓ ROS → ↓ NF-κB & NLRP3 activation
Quantitative assessment of betainized compounds and associations with dietary and metabolic biomarkers in the randomized study of the healthy Nordic diet (SYSDIET).	Targeted	163	Intervention: 54.87 ± 8.08; Control: 54.50 ± 8.70	Plasma	Samples were extracted with cold acetonitrile containing a mix of internal standards and filtered with 0.2 µm filter before analysis.	LC-MS(UPLC-QQQ).	Internal calibration standards (Synthesized or purchased) for all betainized analytes and isotopically labeled internal standards (d₃–d₉ derivatives) were spiked in plasma samples. Standards were also injected at the beginning and end of each analytical batch as QC samples. Weighted linear calibration (1/x²) was applied for all analytes.	Pooled QC samples, contaning the calibration standards, were prepared alongside calibration standards and injected periodically within analytical batches to monitor instrument stability and analytical reproducibility across the experiment.	Reported as a table for each compound (1-7243ng/µL).	Instrument: Agilent 1200 Series RRLC system + Agilent 6410 Triple Quad MS with ESI source.Column: AcQuity UPLC BEH Amide (1.7 µm, 2.1×100 mm, Waters). Mobile phases: (A) 50% ACN in H₂O + 20 mM ammonium formate + 0.25% formic acid (B) 90% ACN in H₂O + 20 mM ammonium formate + 0.25% formic acid. Gradient: 100% B (2.5 min) → 0% B (7.5 min) → 100% B (0.01 min) → hold (2.49 min). Flow: 0.6 mL/min, inj…	Healthy Nordic diet is associated with reduced systemic inflammation.	Reduced IL-1RA → Reflects lower IL-1β activity → ↓ NLRP3 inflammasome-driven inflammation Improvements in insulin resistance & lipid balance → ↓ Metabolic stress → ↓ NF-κB activation → ↓ Pro-inflammatory cytokines (TNFα, IL-6, MCP-1) → Lower systemic inflammatory tone Fiber- and rye-derived metabolites (e.g., pipecolic acid betaine) → Microbiota metabolism → Gut–liver–immune signaling → ↓ Endotox…
Using metabolic profiling and gene expression analyses to explore molecular effects of replacing saturated fat with polyunsaturated fat-a randomized controlled dietary intervention study.	Targeted	99	55.2 ± 9.8	Plasma	Not reported.	NMR & LC-MS & GC-MS	Not reported.	Statistical QC: PLS-DA was used for supervised dimension reduction and classification, and to compare the results from univariate analyses and clustering.	Not reported.	Not reported.	Replacing SFAs with PUFAs was associated with anti-inflammatory effects via reduced lipoproteins and kynurenine, alongside complex modulation of inflammatory gene expression.	NF-κB signaling → Altered inflammatory gene expression → ↑ or ↓ pro-inflammatory cytokines (TNFα, IL-6, MCP-1) IDO / Kynurenine pathway → Downregulated systemically → ↓ Tryptophan catabolism → ↓ chronic low-grade inflammation Bile acid receptor signaling (FXR / TGR5) → Modulates cytokine production → Regulates lipid metabolism → Indirectly affects systemic inflammation Microbiome–host interaction…
Effects of dietary fat on gut microbiota and faecal metabolites, and their relationship with cardiometabolic risk factors: a 6-month randomised controlled-feeding trial.	Targeted	217	23.3 ± 3.4, 23.6 ± 4.0 and 23.4 ± 4.1	Feces	Stool homogeneized in 1M NaOH and supernatant extracted with cold methanol. Automated alkyl chloroformate derivatization was based on the Vilas-Boas protocol with modifications.	GC-MS (GC–TOF)	External: calibration curves using pure standards diluted serially to generate 8 levels at a wide concentration range covering from 0.008 to 250 µg/mL. Internal: 13 normal alkanes (C8–C30) were mixed and used as retention Index markers to monitor retention reproducibility and compensate for matrix effects. Absolute quantification was acheived via external calibration curves with internal standard…	Internal QC: Internal standards used in every run to ensure retention time stability and to correct for injection variability. Analytical QC:Calibration verification with each batch; automated derivatization and robotic handling to reduce human error. Statistical QC: Reliability of data models validated by OPLS-DA with CV-ANOVA testing and FDR correction for multiple comparisons. QC for compound …	Not reported. However referenced method (Zhao et al., 2017) reports limit of detection in the low µmol/L range (0.1–1 µM) for SCFAs, amino acids, and fatty acids. Moreover calibration curves cover 0.008–250 µg/mL so quantification can be done within that range.	Instrumentation: Agilent 6890N gas chromatography coupled with a LECO Pegasus HT time-of-flight mass spectrometer. Column: DB-5 MS capillary column (30 m × 0.25 mm i.d., 0.25 μm film thickness; (5%-phenyl)-methylpolysiloxane bonded and cross-linked. Helium as the carrier gas at a constant flow rate of 1.0 mL min−1. The solvent delay time was set to 2.5 min. The optimized temperature gradient was …	A lower-fat diet promoted anti-inflammatory effects by increasing microbial diversity and reducing harmful metabolites, whereas a higher-fat diet favored pro-inflammatory conditions via reduced SCFAs and enrichment of inflammatory factors.	Harmful microbial metabolites / LPS → TLR signaling → NF-κB activation → ↑ Pro-inflammatory cytokines (IL-6, TNFα, MCP-1) → NLRP3 inflammasome activation → ↑ IL-1β, IL-18 → inflammation High-fat diet → ↓ SCFA production → ↓ SCFA–GPR41/43 signaling → ↓ Treg differentiation & ↓ anti-inflammatory cytokines → Enhanced NF-κB / NLRP3 activation SCFAs from beneficial microbiota / fiber-rich diet → Bind …
AA, arachidonic acid; AMPK, AMP-activated protein kinase; COX, cyclooxygenase; CRP, C-reactive protein; CYP, cytochrome P450; DGLA, dihomo-γ-linolenic acid; DHA, docosahexaenoic acid; EPA, eicosapentaenoic acid; FFA, free fatty acids; FXR, farnesoid X receptor; GPR, G-protein–coupled receptor; HDL, high-density lipoprotein; HEPE, hydroxyeicosapentaenoic acid; IL, interleukin; JAK/STAT3, Janus kin…
